# Supplementary material for: Inhibiting Endothelial Cell Function in Normal and Tumor Angiogenesis Using BMP Type I Receptor Macrocyclic Kinase Inhibitors
Source: Cancers (Basel). 2021 Jun 12;13(12):2951. doi: 10.3390/cancers13122951 (PMC8231556; doi:10.3390/cancers13122951)
Supplement: Supplementary file 1 [file cancers-13-02951-s001.zip]

Archive with 1 entries (1 files):
- cancers-1226985-supplementary.pdf
